# Supplementary material for: Screening for Volatile α-Unsaturated Ester-Producing Yeasts from the Feces of Wild Animals in South Africa
Source: Life (Basel). 2022 Nov 30;12(12):1999. doi: 10.3390/life12121999 (PMC9782132; doi:10.3390/life12121999)
Supplement: Supplementary file 1 [file life-12-01999-s001.zip]

Archive with 1 entries (1 files):
- life-1947407-supplementary.pdf
